# Supplementary material for: Multidrug-Resistant pESI-Harboring Salmonella enterica Serovar Muenchen Sequence Type 82 in Poultry and Humans, Israel, 2020–2023
Source: Emerg Infect Dis. 2025 Oct;31(10):1969–79. doi: 10.3201/eid3110.250191 (PMC12483013; doi:10.3201/eid3110.250191)
Supplement: Appendix 2 — Data from study of multidrug-resistant pESI-harboring Salmonella enterica serovar Muenchen sequence type 82 in poultry and humans, Israel, 2020–2023. [file 25-0191-Techapp-s2.xlsx]

## Sheet: Appendix 2 Table 1
Article DOI: https://doi.org/10.3201/eid3110.250191
EID cannot ensure accessibility for supplementary materials supplied by authors. Readers who have difficulty accessing supplementary content should contact the authors for assistance.
Multidrug-Resistant pESI-Harboring Salmonella enterica Serovar Muenchen Sequence Type 82 in Poultry and Humans, Israel, 2020–2023
Appendix 2
Appendix 2 Table 1. Summary of study groups and the broiler sampling process*
			Broiler sampling method					Time of swab sampling relative to time of evacuation of barn
Study group	Parent breeder flocks, n	Descendent broiler flocks, n	Chicks	Interior swabs	Exterior swabs	n		Before	During	After
Control	9	35	+	+	+	21		4	10	7
			+	+	-	3		1	1	1
			+	-	-	11		NA	NA	NA
Positive	13	43	+	+	+	24		4	12	8
			+	-	-	17		NA	NA	NA
			+	+	-	1		1	NA	NA
			+	-	+	1		NA	NA	1
*(+), sampling method was used; (-), sampling method was not used; NA, not applicable.

## Sheet: Appendix 2 Table 2
Appendix 2 Table 2. Minimum inhibitory concentration (MIC) values and phenotypic antimicrobial sensitivity classification of selected Salmonella Muenchen strains from the broiler production sector in Israel, according to Clinical and Laboratory Standards Institute (CLSI) guidelines
Antimicrobial class	Antibiotic	Isolate (MIC value (µg/ml) and (interpretation))
		Br04	Br08	Br12	Br18	Br19	Br21	Br27	Br36	Br46	Br49	Br50	Br51	Br55	Br57	Br59
Tetracyclines	Tetracycline	>32 (R)	>32 (R)	>32 (R)	>32 (R)	>32 (R)	>32 (R)	>32 (R)	>32 (R)	>32 (R)	>32 (R)	>32 (R)	>32 (R)	>32 (R)	>32 (R)	>32 (R)
Aminoglycosides	Streptomycin	64 (R)	>64 (R)	>64 (R)	64 (R)	8 (S)	64 (R)	64 (R)	64 (R)	64 (R)	64 (R)	>64 (R)	32 (R)	64 (R)	64 (R)	64 (R)
	Gentamicin	0.5 (S)	1 (S)	0.5 (S)	<0.25 (S)	0.5 (S)	0.5 (S)	1 (S)	0.5 (S)	0.5 (S)	0.5 (S)	0.5 (S)	0.5 (S)	0.5 (S)	0.5 (S)	0.5 (S)
Phenicols	Chloramphenicol	4 (S)	4 (S)	>32 (R)	>32 (R)	>32 (R)	8 (S)	8 (S)	>32 (R)	4 (S)	>32 (R)	8 (S)	>32 (R)	8 (S)	4 (S)	4 (S)
Penicillins	Ampicillin	<1 (S)	2 (S)	>32 (R)	>32 (R)	<1 (S)	>32 (R)	>32 (R)	>32 (R)	>32 (R)	<1 (S)	2 (S)	>32 (R)	<1 (S)	<1 (S)	2 (S)
	Amoxicillin / clavulanic acid 2:1 ratio	<1/0.5 (S)	2/1 (S)	2/1 (S)	45755 (S)	<1/0.5 (S)	2/1 (S)	2/1 (S)	8/4 (S)	8/4 (S)	<1/0.5 (S)	<1/0.5 (S)	8/4 (S)	<1/0.5 (S)	<1/0.5 (S)	<1/0.5 (S)
Cephalosporins	Cefoxitin (2nd generation)	4 (S)	8 (S)	2 (S)	4 (S)	2 (S)	4 (S)	4 (S)	8 (S)	4 (S)	2 (S)	4 (S)	4 (S)	2 (S)	2 (S)	4 (S)
	Ceftriaxone	<0.25 (S)	<0.25 (S)	<0.25 (S)	<0.25 (S)	<0.25 (S)	<0.25 (S)	<0.25 (S)	<0.25 (S)	<0.25 (S)	<0,25 (S)	<0.25 (S)	<0.25 (S)	<0.25 (S)	<0.25 (S)	<0.25 (S)
Folate pathway antagonists	Sulfisoxazole*	>256 (R)	>256 (R)	>256 (R)	>256 (R)	>256 (R)	>256 (R)	>256 (R)	>256 (R)	>256 (R)	>256 (R)	>256 (R)	>256 (R)	>256 (R)	>256 (R)	>256 (R)
	Trimethoprim / sulfamethoxazole	>4/76 (R)	>4/76 (R)	4/76 (R)	>4/76 (R)	>4/76 (R)	4/76 (R)	>4/76 (R)	<0.12/2.36 (S)	>4/76 (R)	>4/76 (R)	>4/76 (R)	>4/76 (R)	>4/76 (R)	>4/76 (R)	>4/76 (R)
Quinolones	Ciprofloxacin†	0.03 (S)	<0.015 (S)	0.5 (D)	1 (R)	0.12 (D)	0.12 (D)	0.5 (D)	0.5 (D)	0.5 (D)	0.5 (D)	0.5 (D)	1 (R)	0.5 (D)	<0.015 (S)	<0.015 (S)
	Nalidixic Acid	4 (S)	4 (S)	16 (S)	32 (R)	8 (S)	8 (S)	8 (S)	16 (S)	8 (S)	16 (S)	>32 (R)	>32 (R)	32 (R)	4 (S)	4 (S)
Macrolides	Azithromycin‡	2 (S)	4 (S)	4 (S)	4 (S)	4 (S)	4 (S)	8 (S)	4 (S)	4 (S)	4 (S)	4 (S)	8 (S)	4 (S)	4 (S)	4 (S)
Carbapenems	Meropenem	<0.06 (S)	0.06 (S)	<0.06 (S)	<0.06 (S)	<0.06 (S)	<0.06 (S)	<0.06 (S)	<0.06 (S)	<0.06 (S)	<0.06 (S)	<0.06 (S)	0.06 (S)	<0.06 (S)	<0.06 (S)	<0.06 (S)
*The maximum MIC on the sulfisoxazole test well is 256 µg/mL however the CLSI cut off for resistance is >512 µg/mL
†D, decreased susceptibility to ciprofloxacin is defined as MIC ≥ 0.12 ug/ml as a marker for emerging fluoroquinolone resistance
‡ Azithromycin has no CLSI breakpoint, therefore the NARMS cutoffs were used (32)

## Sheet: Appendix 2 Table 3
Appendix 2 Table 3. Metadata and accession numbers for isolates collected in Israel and sequenced for this study
Isolate_name	Organism	Serovar	Sector	Group	Production_Stage	Type	Farm	Barn (if more than one sampled)	Collection_Year	WGS_Analysis	Accession_Number
Br01	Salmonella enterica subsp. enterica	Muenchen	Broiler	Positive	Pullet	Surveillance sample	NA	NA	2021	A,B	SRR31558634
Br02	Salmonella enterica subsp. enterica	Muenchen	Broiler	Control	Grandparent	Surveillance sample	NA	NA	2021	A,B	SRR31558633
Br03	Salmonella enterica subsp. enterica	Muenchen	Broiler	Mixed	Hatchery	Surveillance sample	NA	NA	2021	A,B	SRR31558613
Br04	Salmonella enterica subsp. enterica	Muenchen	Broiler	Positive	Breeders	Surveillance sample	Farm_11	NA	2021	A,B	SRR31558602
Br05	Salmonella enterica subsp. enterica	Muenchen	Broiler	Positive	Breeders	Surveillance sample	Farm_09	9A	2021	A,B	SRR31558591
Br06	Salmonella enterica subsp. enterica	Muenchen	Broiler	Positive	Breeders	Surveillance sample	Farm_13	NA	2021	A,B	SRR31558580
Br07	Salmonella enterica subsp. enterica	Muenchen	Broiler	Positive	Breeders	Surveillance sample	Farm_07	9B	2021	A,B	SRR31558556
Br08	Salmonella enterica subsp. enterica	Muenchen	Broiler	Positive	Commercial Broiler	Chick	Farm_07	9B	2021	A,B	SRR31558545
Br09	Salmonella enterica subsp. enterica	Muenchen	Broiler	Control	Commercial Broiler	Chick	Farm_14	14A	2021	A,B	SRR31558534
Br10	Salmonella enterica subsp. enterica	Muenchen	Broiler	Control	Commercial Broiler	Chick	Farm_07	7A	2021	A,B	SRR31558568
Br11	Salmonella enterica subsp. enterica	Muenchen	Broiler	Positive	Breeders	Surveillance sample	Farm_08	8A	2021	A,B	SRR31558632
Br12	Salmonella enterica subsp. enterica	Muenchen	Broiler	Positive	Breeders	Surveillance sample	Farm_03	NA	2021	A,B	SRR31558622
Br13	Salmonella enterica subsp. enterica	Muenchen	Broiler	Control	Commercial Broiler	External_swab	Farm_14	14B	2021	A,B	SRR31558621
Br14	Salmonella enterica subsp. enterica	Muenchen	Broiler	Control	Commercial Broiler	Internal_swab	Farm_14	14A	2021	A,B	SRR31558620
Br15	Salmonella enterica subsp. enterica	Muenchen	Broiler	Control	Commercial Broiler	Internal_swab	Farm_14	14B	2021	A,B	SRR31558619
Br16	Salmonella enterica subsp. enterica	Muenchen	Broiler	Positive	Commercial Broiler	External_swab	Farm_09	9A	2021	A,B	SRR31558618
Br17	Salmonella enterica subsp. enterica	Muenchen	Broiler	Control	Commercial Broiler	Internal_swab	Farm_07	7A	2021	A,B	SRR31558617
Br18	Salmonella enterica subsp. enterica	Muenchen	Broiler	Control	Commercial Broiler	Chick	Farm_15	NA	2021	A,B,C	SRR31558616
Br19	Salmonella enterica subsp. enterica	Muenchen	Broiler	Positive	Commercial Broiler	External_swab	Farm_04	NA	2021	A,B,C	SRR31558615
Br20	Salmonella enterica subsp. enterica	Muenchen	Broiler	Positive	Breeders	Surveillance sample	Farm_01	NA	2021	A,B	SRR31558614
Br21	Salmonella enterica subsp. enterica	Muenchen	Broiler	Positive	Breeders	Surveillance sample	Farm_04	NA	2021	A,B	SRR31558612
Br22	Salmonella enterica subsp. enterica	Muenchen	Broiler	Mixed	Hatchery	Surveillance sample	NA	NA	2021	A,B	SRR31558611
Br23	Salmonella enterica subsp. enterica	Muenchen	Broiler	Positive	Breeders	Surveillance sample	Farm_09	9A	2021	A,B	SRR31558610
Br24	Salmonella enterica subsp. enterica	Muenchen	Broiler	Positive	Commercial Broiler	Chick	Farm_16	NA	2021	A,B	SRR31558609
Br25	Salmonella enterica subsp. enterica	Muenchen	Broiler	Positive	Commercial Broiler	Internal_swab	Farm_13	NA	2021	A,B	SRR31558608
Br26	Salmonella enterica subsp. enterica	Muenchen	Broiler	Control	Commercial Broiler	External_swab	Farm_15	NA	2021	A,B	SRR31558607
Br27	Salmonella enterica subsp. enterica	Muenchen	Broiler	Positive	Commercial Broiler	Chick	Farm_03	NA	2021	A,B	SRR31558606
Br28	Salmonella enterica subsp. enterica	Muenchen	Broiler	Positive	Breeders	Surveillance sample	Farm_10	10A	2021	A,B	SRR31558605
Br29	Salmonella enterica subsp. enterica	Muenchen	Broiler	Control	Commercial Broiler	Chick	Farm_06	NA	2021	A,B	SRR31558604
Br30	Salmonella enterica subsp. enterica	Muenchen	Broiler	Control	Commercial Broiler	Internal_swab	Farm_06	NA	2021	A,B	SRR31558603
Br31	Salmonella enterica subsp. enterica	Muenchen	Broiler	Positive	Commercial Broiler	Internal_swab	Farm_16	NA	2021	A,B,C	SRR31558601
Br32	Salmonella enterica subsp. enterica	Muenchen	Broiler	Positive	Commercial Broiler	External_swab	Farm_16	NA	2021	A,B	SRR31558600
Br33	Salmonella enterica subsp. enterica	Muenchen	Broiler	Positive	Commercial Broiler	External_swab	Farm_17	NA	2021	A,B	SRR31558599
Br34	Salmonella enterica subsp. enterica	Muenchen	Broiler	Positive	Commercial Broiler	Internal_swab	Farm_17	NA	2021	A,B	SRR31558598
Br35	Salmonella enterica subsp. enterica	Muenchen	Broiler	Positive	Commercial Broiler	Internal_swab	Farm_09	9A	2021	A,B	SRR31558597
Br36	Salmonella enterica subsp. enterica	Muenchen	Broiler	Positive	Commercial Broiler	Internal_swab	Farm_01	NA	2021	A,B	SRR31558596
Br37	Salmonella enterica subsp. enterica	Muenchen	Broiler	Control	Commercial Broiler	Internal_swab	Farm_18	NA	2021	A,B	SRR31558595
Br38	Salmonella enterica subsp. enterica	Muenchen	Broiler	Control	Commercial Broiler	External_swab	Farm_18	NA	2021	A,B	SRR31558594
Br39	Salmonella enterica subsp. enterica	Muenchen	Broiler	Mixed	Hatchery	Surveillance sample	NA	NA	2021	A,B	SRR31558593
Br40	Salmonella enterica subsp. enterica	Muenchen	Broiler	Positive	Commercial Broiler	External_swab	Farm_03	NA	2021	A,B	SRR31558592
Br41	Salmonella enterica subsp. enterica	Muenchen	Broiler	Positive	Commercial Broiler	Internal_swab	Farm_10	10A	2021	A,B,C	SRR31558590
Br42	Salmonella enterica subsp. enterica	Muenchen	Broiler	Control	Commercial Broiler	Internal_swab	Farm_10	10B	2021	A,B	SRR31558589
Br43	Salmonella enterica subsp. enterica	Muenchen	Broiler	Positive	Pullet	Surveillance sample	NA	NA	2020	A,B	SRR31558588
Br44	Salmonella enterica subsp. enterica	Muenchen	Broiler	Positive	Pullet	Surveillance sample	NA	NA	2020	A,B	SRR31558587
Br45	Salmonella enterica subsp. enterica	Muenchen	Broiler	Mixed	Pullet	Surveillance sample	NA	NA	2020	A,B	SRR31558586
Br46	Salmonella enterica subsp. enterica	Muenchen	Broiler	Positive	Pullet	Surveillance sample	NA	NA	2020	A,B	SRR31558585
Br47	Salmonella enterica subsp. enterica	Muenchen	Broiler	Mixed	Grandparent	Surveillance sample	NA	NA	2020	A,B	SRR31558584
Br48	Salmonella enterica subsp. enterica	Muenchen	Broiler	Control	Commercial Broiler	External_swab	Farm_09	9B	2021	A,B	SRR31558583
Br49	Salmonella enterica subsp. enterica	Muenchen	Broiler	Control	Commercial Broiler	Internal_swab	Farm_02	NA	2021	A,B	SRR31558582
Br50	Salmonella enterica subsp. enterica	Muenchen	Broiler	Positive	Commercial Broiler	Internal_swab	Farm_08	8A	2021	A,B	SRR31558581
Br51	Salmonella enterica subsp. enterica	Muenchen	Broiler	Mixed	Commercial Broiler	External_swab	Farm_08	8B	2021	A,B	SRR31558579
Br52	Salmonella enterica subsp. enterica	Muenchen	Broiler	Control	Commercial Broiler	Internal_swab	Farm_08	8B	2021	A,B	SRR31558578
Br53	Salmonella enterica subsp. enterica	Muenchen	Broiler	Positive	Commercial Broiler	Chick	Farm_05	NA	2021	A,B	SRR31558577
Br54	Salmonella enterica subsp. enterica	Muenchen	Broiler	Positive	Commercial Broiler	Chick	Farm_11	NA	2021	A,B	SRR31558576
Br55	Salmonella enterica subsp. enterica	Muenchen	Broiler	Positive	Commercial Broiler	Internal_swab	Farm_05	NA	2021	A,B	SRR31558575
Br56	Salmonella enterica subsp. enterica	Muenchen	Broiler	Positive	Commercial Broiler	Internal_swab	Farm_03	NA	2021	A,B	SRR31558574
Br57	Salmonella enterica subsp. enterica	Muenchen	Broiler	Control	Commercial Broiler	Internal_swab	Farm_12	NA	2022	A,B	SRR31558573
Br58	Salmonella enterica subsp. enterica	Muenchen	Broiler	Control	Commercial Broiler	Chick	Farm_12	NA	2021	A,B	SRR31558572
Br59	Salmonella enterica subsp. enterica	Muenchen	Broiler	Mixed	Grandparent	Surveillance sample	NA	NA	2020	A,B	SRR31558571
Br60	Salmonella enterica subsp. enterica	Muenchen	Broiler	Positive	Pullet	Surveillance sample	NA	NA	2021	A,B	SRR31558557
Br61	Salmonella enterica subsp. enterica	Muenchen	Broiler	NA	Repeat Broiler	Internal_swab	Farm_08	8A	2023	B	SRR31558558
Br62	Salmonella enterica subsp. enterica	Muenchen	Broiler	NA	Repeat Broiler	External_swab	Farm_08	8A	2023	B	SRR31558631
Br63	Salmonella enterica subsp. enterica	Muenchen	Broiler	NA	Repeat Broiler	Internal_swab	Farm_08	8B	2023	B	SRR31558630
Br64	Salmonella enterica subsp. enterica	Muenchen	Broiler	NA	Repeat Broiler	Internal_swab	Farm_04	NA	2023	B	SRR31558629
Br65	Salmonella enterica subsp. enterica	Muenchen	Broiler	NA	Repeat Broiler	External_swab	Farm_02	NA	2023	B	SRR31558628
Br66	Salmonella enterica subsp. enterica	Muenchen	Broiler	NA	Repeat Broiler	Internal_swab	Farm_07	7B	2023	B	SRR31558627
Br67	Salmonella enterica subsp. enterica	Muenchen	Broiler	NA	Repeat Broiler	Internal_swab	Farm_07	7A	2023	B,C	SRR31558626
Br68	Salmonella enterica subsp. enterica	Muenchen	Broiler	NA	Repeat Broiler	Internal_swab	Farm_05	NA	2023	B	SRR31558625
Br69	Salmonella enterica subsp. enterica	Muenchen	Broiler	NA	Repeat Broiler	Internal_swab	Farm_03	NA	2023	B	SRR31558624
Br70	Salmonella enterica subsp. enterica	Muenchen	Broiler	NA	Repeat Broiler	External_swab	Farm_03	NA	2023	B	SRR31558623
Ch01	Salmonella enterica subsp. enterica	Muenchen	Food	NA	Poultry Processing Plant	Surveillance sample	NA	NA	2021	A	SRR31558555
Ch02	Salmonella enterica subsp. enterica	Muenchen	Food	NA	Poultry Processing Plant	Surveillance sample	NA	NA	2021	A	SRR31558554
Ch03	Salmonella enterica subsp. enterica	Muenchen	Food	NA	Poultry Processing Plant	Surveillance sample	NA	NA	2021	A	SRR31558553
Ch04	Salmonella enterica subsp. enterica	Muenchen	Food	NA	Poultry Processing Plant	Surveillance sample	NA	NA	2021	A	SRR31558552
Ch05	Salmonella enterica subsp. enterica	Muenchen	Food	NA	Poultry Processing Plant	Surveillance sample	NA	NA	2021	A	SRR31558551
Ch06	Salmonella enterica subsp. enterica	Muenchen	Food	NA	Poultry Processing Plant	Surveillance sample	NA	NA	2021	A,C	SRR31558550
Ch07	Salmonella enterica subsp. enterica	Muenchen	Food	NA	Poultry Processing Plant	Surveillance sample	NA	NA	2021	A	SRR31558549
Ch08	Salmonella enterica subsp. enterica	Muenchen	Food	NA	Poultry Processing Plant	Surveillance sample	NA	NA	2021	A	SRR31558548
Ch09	Salmonella enterica subsp. enterica	Muenchen	Food	NA	Poultry Processing Plant	Surveillance sample	NA	NA	2021	A,C	SRR31558547
Hu01	Salmonella enterica subsp. enterica	Muenchen	Human	NA	Clinical case	Surveillance sample	NA	NA	2021	A	SRR31558546
Hu02	Salmonella enterica subsp. enterica	Muenchen	Human	NA	Clinical case	Surveillance sample	NA	NA	2021	A,C	SRR31558544
Hu03	Salmonella enterica subsp. enterica	Muenchen	Human	NA	Clinical case	Surveillance sample	NA	NA	2021	A	SRR31558543
Hu04	Salmonella enterica subsp. enterica	Muenchen	Human	NA	Clinical case	Surveillance sample	NA	NA	2021	A	SRR31558542
Hu05	Salmonella enterica subsp. enterica	Muenchen	Human	NA	Clinical case	Surveillance sample	NA	NA	2021	A	SRR31558541
Hu06	Salmonella enterica subsp. enterica	Muenchen	Human	NA	Clinical case	Surveillance sample	NA	NA	2021	A,C	SRR31558540
Hu07	Salmonella enterica subsp. enterica	Muenchen	Human	NA	Clinical case	Surveillance sample	NA	NA	2021	A	SRR31558539
Hu08	Salmonella enterica subsp. enterica	Muenchen	Human	NA	Clinical case	Surveillance sample	NA	NA	2021	A	SRR31558538
Hu09	Salmonella enterica subsp. enterica	Muenchen	Human	NA	Clinical case	Surveillance sample	NA	NA	2021	A	SRR31558537
Hu10	Salmonella enterica subsp. enterica	Muenchen	Human	NA	Clinical case	Surveillance sample	NA	NA	2021	A	SRR31558536
Hu11	Salmonella enterica subsp. enterica	Muenchen	Human	NA	Clinical case	Surveillance sample	NA	NA	2021	A	SRR31558535
Hu12	Salmonella enterica subsp. enterica	Muenchen	Human	NA	Clinical case	Surveillance sample	NA	NA	2021	A	SRR31558533
Hu13	Salmonella enterica subsp. enterica	Muenchen	Human	NA	Clinical case	Surveillance sample	NA	NA	2021	A	SRR31558532
Hu14	Salmonella enterica subsp. enterica	Muenchen	Human	NA	Clinical case	Surveillance sample	NA	NA	2021	A	SRR31558531
Hu15	Salmonella enterica subsp. enterica	Muenchen	Human	NA	Clinical case	Surveillance sample	NA	NA	2021	A	SRR31558530
Hu16	Salmonella enterica subsp. enterica	Muenchen	Human	NA	Clinical case	Surveillance sample	NA	NA	2021	A	SRR31558529
Hu17	Salmonella enterica subsp. enterica	Muenchen	Human	NA	Clinical case	Surveillance sample	NA	NA	2021	A	SRR31558528
Hu18	Salmonella enterica subsp. enterica	Muenchen	Human	NA	Clinical case	Surveillance sample	NA	NA	2021	A	SRR31558527
Hu19	Salmonella enterica subsp. enterica	Muenchen	Human	NA	Clinical case	Surveillance sample	NA	NA	2021	A	SRR31558526
Hu20	Salmonella enterica subsp. enterica	Muenchen	Human	NA	Clinical case	Surveillance sample	NA	NA	2021	A,C	SRR31558570
Hu21	Salmonella enterica subsp. enterica	Muenchen	Human	NA	Clinical case	Surveillance sample	NA	NA	2021	A	SRR31558569
La01	Salmonella enterica subsp. enterica	Muenchen	Layer	NA	Layer hens	Surveillance sample	NA	NA	2021	A,C	SRR31558567
La02	Salmonella enterica subsp. enterica	Muenchen	Layer	NA	Layer hens	Surveillance sample	NA	NA	2021	A	SRR31558566
La03	Salmonella enterica subsp. enterica	Muenchen	Layer	NA	Layer hens	Surveillance sample	NA	NA	2021	A	SRR31558565
La04	Salmonella enterica subsp. enterica	Muenchen	Layer	NA	Layer hens	Surveillance sample	NA	NA	2021	A	SRR31558564
La05	Salmonella enterica subsp. enterica	Muenchen	Layer	NA	Layer hens	Surveillance sample	NA	NA	2021	A	SRR31558563
La06	Salmonella enterica subsp. enterica	Muenchen	Layer	NA	Layer hens	Surveillance sample	NA	NA	2021	A	SRR31558562
La07	Salmonella enterica subsp. enterica	Muenchen	Layer	NA	Layer hens	Surveillance sample	NA	NA	2021	A	SRR31558561
La08	Salmonella enterica subsp. enterica	Muenchen	Layer	NA	Layer hens	Surveillance sample	NA	NA	2021	A	SRR31558560
La09	Salmonella enterica subsp. enterica	Muenchen	Layer	NA	Layer hens	Surveillance sample	NA	NA	2021	A	SRR31558559

## Sheet: Appendix 2 Table 4
Appendix 2 Table 4. Metadata and accession numbers of globally sourced isolates downloaded from the NCBI database and used in this study
Organism	Serovar	Collection_year	Location	Isolation_source	Isolation_type	Accession_number	Selected based on pESI presence (Cohen et al. 2022 (8))
Salmonella enterica subsp. enterica	Muenchen	2020	United Kingdom	other	environmental/other	SRR15334735	no
Salmonella enterica subsp. enterica	Muenchen	missing	USA	human	clinical	SRR10744664	yes
Salmonella enterica subsp. enterica	Muenchen	missing	USA	human	clinical	SRR12766659	yes
Salmonella enterica subsp. enterica	Muenchen	2020	South Africa: Gauteng	Human, Stool	clinical	ERR5751435	yes
Salmonella enterica subsp. enterica	Muenchen	2021	USA	missing	clinical	SRR16216623	yes
Salmonella enterica subsp. enterica	Muenchen	2021	USA	missing	clinical	SRR16676084	yes
Salmonella enterica subsp. enterica	Muenchen	2019	United Kingdom	human	clinical	SRR10018251	yes
Salmonella enterica subsp. enterica	Muenchen	2019	United Kingdom	human	clinical	SRR10222061	yes
Salmonella enterica subsp. enterica	Muenchen	2019	United Kingdom	human	clinical	SRR9088934	yes
Salmonella enterica subsp. enterica	Muenchen	2019	United Kingdom	human	clinical	SRR9122717	yes
Salmonella enterica subsp. enterica	Muenchen	missing	USA	human	clinical	SRR10367948	yes
Salmonella enterica subsp. enterica	Muenchen	missing	USA	human	clinical	SRR11051000	yes
Salmonella enterica subsp. enterica	Muenchen	missing	USA	human	clinical	SRR15986964	yes
Salmonella enterica subsp. enterica	Muenchen	missing	USA	human	clinical	SRR10024132	yes
Salmonella enterica subsp. enterica	Muenchen	missing	USA	human	clinical	SRR11101151	yes
Salmonella enterica subsp. enterica	Muenchen	missing	USA	human	clinical	SRR9057456	yes
Salmonella enterica subsp. enterica	Muenchen	missing	USA	human	clinical	SRR9271325	yes
Salmonella enterica subsp. enterica	Muenchen	missing	USA	human	clinical	SRR10229416	yes
Salmonella enterica subsp. enterica	Muenchen	2021	USA:VA	Comminuted Turkey	environmental/other	SRR14792254	no
Salmonella enterica subsp. enterica	Muenchen	2019	Germany	blood	clinical	ERR4832898	no
Salmonella enterica subsp. enterica	Muenchen	2021	USA	unknown(multispecies)	clinical	SRR17783235	no
Salmonella enterica subsp. enterica	Muenchen	2018	USA:IA	Product-Raw-Ground, Comminuted or Otherwise Nonintact-Pork	environmental/other	SRR8334003	no
Salmonella enterica subsp. enterica	Muenchen	2020	South Africa: Western Cape	Human, Stool	clinical	ERR9783145	no
Salmonella enterica subsp. enterica	Muenchen	2020	South Africa: Gauteng	Human, Stool	clinical	ERR6752985	no
Salmonella enterica subsp. enterica	Muenchen	2018	Mexico	Poultry	environmental/other	SRR22927517	no
Salmonella enterica subsp. enterica	Muenchen	2019	Mexico	Poultry	environmental/other	SRR23511831	no
Salmonella enterica subsp. enterica	Muenchen	2020	Mexico	Poultry	environmental/other	SRR23511897	no
Salmonella enterica subsp. enterica	Muenchen	2021	United Kingdom	human	clinical	SRR15309259	no
Salmonella enterica subsp. enterica	Muenchen	2018	Germany	animal	unspecified	ERR3581718	no
Salmonella enterica subsp. enterica	Muenchen	2020	South Africa: Gauteng	Human, Stool	clinical	ERR4452271	no
Salmonella enterica subsp. enterica	Muenchen	2020	South Africa: Eastern Cape	Human, Stool	clinical	ERR5751345	no
Salmonella enterica subsp. enterica	Muenchen	2020	South Africa: Western Cape	Human, Stool	clinical	ERR5751795	no
Salmonella enterica subsp. enterica	Muenchen	2020	South Africa: Northern Cape	Human, Blood culture	clinical	ERR6752878	no
Salmonella enterica subsp. enterica	Muenchen	2021	South Africa: Western Cape	Human, Blood culture	clinical	ERR6806374	no
Salmonella enterica subsp. enterica	Muenchen	2021	South Africa: Western Cape	Human, Stool	clinical	ERR6806680	no
Salmonella enterica subsp. enterica	Muenchen	2020	South Africa: Eastern Cape	Human, Blood culture	clinical	ERR7197669	no
Salmonella enterica subsp. enterica	Muenchen	2021	South Africa: Gauteng	Human, Stool	clinical	ERR9288183	no
Salmonella enterica subsp. enterica	Muenchen	2019	United Kingdom	human	clinical	SRR10018073	no
Salmonella enterica subsp. enterica	Muenchen	2019	United Kingdom	human	clinical	SRR10063021	no
Salmonella enterica subsp. enterica	Muenchen	2019	United Kingdom	human	clinical	SRR10254337	no
Salmonella enterica subsp. enterica	Muenchen	2019	USA:KS	product-raw-intact-beef	environmental/other	SRR10342981	no
Salmonella enterica subsp. enterica	Muenchen	2019	United Kingdom	human	clinical	SRR10350882	no
Salmonella enterica subsp. enterica	Muenchen	2019	United Kingdom	human	clinical	SRR10360828	no
Salmonella enterica subsp. enterica	Muenchen	2019	USA:TX	comminuted beef	environmental/other	SRR10691580	no
Salmonella enterica subsp. enterica	Muenchen	2019	USA:TN	Product-Raw-Ground, Comminuted or Otherwise Nonintact-Pork	environmental/other	SRR10852231	no
Salmonella enterica subsp. enterica	Muenchen	2020	United Kingdom	human	clinical	SRR10968177	no
Salmonella enterica subsp. enterica	Muenchen	2020	United Kingdom	human	clinical	SRR11096879	no
Salmonella enterica subsp. enterica	Muenchen	2020	United Kingdom	human	clinical	SRR11409993	no
Salmonella enterica subsp. enterica	Muenchen	2020	United Kingdom	human	clinical	SRR11410463	no
Salmonella enterica subsp. enterica	Muenchen	2019	USA:KS	Chicken Wings	environmental/other	SRR11627900	no
Salmonella enterica subsp. enterica	Muenchen	2020	United Kingdom	human	clinical	SRR12218944	no
Salmonella enterica subsp. enterica	Muenchen	2020	United Kingdom	human	clinical	SRR12486553	no
Salmonella enterica subsp. enterica	Muenchen	2020	United Kingdom	human	clinical	SRR12694696	no
Salmonella enterica subsp. enterica	Muenchen	2020	United Kingdom	human	clinical	SRR12768411	no
Salmonella enterica subsp. enterica	Muenchen	2020	USA	unknown(multispecies)	clinical	SRR12885484	no
Salmonella enterica subsp. enterica	Muenchen	2020	USA	unknown(multispecies)	clinical	SRR12982443	no
Salmonella enterica subsp. enterica	Muenchen	2020	USA:CA	animal-cattle-beef cow	environmental/other	SRR12991886	no
Salmonella enterica subsp. enterica	Muenchen	2020	USA	unknown(multispecies)	clinical	SRR12993411	no
Salmonella enterica subsp. enterica	Muenchen	2020	USA	unknown(multispecies)	clinical	SRR12993412	no
Salmonella enterica subsp. enterica	Muenchen	2020	USA:TX	comminuted beef	environmental/other	SRR13017785	no
Salmonella enterica subsp. enterica	Muenchen	2020	USA:KS	product-raw-intact-beef	environmental/other	SRR13068951	no
Salmonella enterica subsp. enterica	Muenchen	2020	USA:ID	Animal-Calf-Bob Veal (cecal)	environmental/other	SRR13198889	no
Salmonella enterica subsp. enterica	Muenchen	2018	Canada	blood	clinical	SRR13202877	no
Salmonella enterica subsp. enterica	Muenchen	2018	Canada	stool	clinical	SRR13330746	no
Salmonella enterica subsp. enterica	Muenchen	2018	Canada	stool	clinical	SRR13389131	no
Salmonella enterica subsp. enterica	Muenchen	2018	Canada	urine	clinical	SRR13430525	no
Salmonella enterica subsp. enterica	Muenchen	2018	Canada	stool	clinical	SRR13670680	no
Salmonella enterica subsp. enterica	Muenchen	2018	Canada	blood	clinical	SRR13763221	no
Salmonella enterica subsp. enterica	Muenchen	2021	USA:NY	ground turkey	environmental/other	SRR13998236	no
Salmonella enterica subsp. enterica	Muenchen	2018	Canada	stool	clinical	SRR14049373	no
Salmonella enterica subsp. enterica	Muenchen	2021	United Kingdom	human	clinical	SRR14054423	no
Salmonella enterica subsp. enterica	Muenchen	2021	United Kingdom	human	clinical	SRR14136834	no
Salmonella enterica subsp. enterica	Muenchen	2018	Canada	stool	clinical	SRR14198891	no
Salmonella enterica subsp. enterica	Muenchen	2018	Canada	stool	clinical	SRR14284280	no
Salmonella enterica subsp. enterica	Muenchen	2021	USA	unknown(multispecies)	clinical	SRR14416699	no
Salmonella enterica subsp. enterica	Muenchen	2021	USA	unknown(multispecies)	clinical	SRR15107855	no
Salmonella enterica subsp. enterica	Muenchen	2021	United Kingdom	human	clinical	SRR15178465	no
Salmonella enterica subsp. enterica	Muenchen	2021	USA	unknown(multispecies)	clinical	SRR15345402	no
Salmonella enterica subsp. enterica	Muenchen	2018	United Kingdom	other	environmental/other	SRR15361966	no
Salmonella enterica subsp. enterica	Muenchen	2021	USA	unknown(multispecies)	clinical	SRR15676035	no
Salmonella enterica subsp. enterica	Muenchen	2021	United Kingdom	human	clinical	SRR16028389	no
Salmonella enterica subsp. enterica	Muenchen	2021	United Kingdom	animal	environmental/other	SRR16118911	no
Salmonella enterica subsp. enterica	Muenchen	2021	United Kingdom	human	clinical	SRR16195414	no
Salmonella enterica subsp. enterica	Muenchen	2021	USA	unknown(multispecies)	clinical	SRR16311898	no
Salmonella enterica subsp. enterica	Muenchen	2021	USA	unknown(multispecies)	clinical	SRR16573788	no
Salmonella enterica subsp. enterica	Muenchen	2021	United Kingdom	human	clinical	SRR17487585	no
Salmonella enterica subsp. enterica	Muenchen	2021	United Kingdom	human	clinical	SRR17646392	no
Salmonella enterica subsp. enterica	Muenchen	2021	USA	unknown(multispecies)	clinical	SRR17655922	no
Salmonella enterica subsp. enterica	Muenchen	2021	Mexico	Beef (ground beef)	environmental/other	SRR20081752	no
Salmonella enterica subsp. enterica	Muenchen	2018	Australia: Victoria	Human	clinical	SRR26462823	no
Salmonella enterica subsp. enterica	Muenchen	2020	Australia: Victoria	Human	clinical	SRR26463119	no
Salmonella enterica subsp. enterica	Muenchen	2018	Australia: Victoria	Human	clinical	SRR26463154	no
Salmonella enterica subsp. enterica	Muenchen	2018	Australia: Victoria	Human	clinical	SRR26463253	no
Salmonella enterica subsp. enterica	Muenchen	2019	Australia: Victoria	Human	clinical	SRR26463308	no
Salmonella enterica subsp. enterica	Muenchen	2020	Australia: Victoria	Human	clinical	SRR26463517	no
Salmonella enterica subsp. enterica	Muenchen	2019	Australia: Victoria	Human	clinical	SRR26463626	no
Salmonella enterica subsp. enterica	Muenchen	2018	Australia: Victoria	Human	clinical	SRR29046041	no
Salmonella enterica subsp. enterica	Muenchen	2021	Australia: Victoria	Human	clinical	SRR29047289	no
Salmonella enterica subsp. enterica	Muenchen	2018	USA	stool	clinical	SRR6879232	no
Salmonella enterica subsp. enterica	Muenchen	2018	USA	stool	clinical	SRR6956008	no
Salmonella enterica subsp. enterica	Muenchen	2018	USA	urine	clinical	SRR7049841	no
Salmonella enterica subsp. enterica	Muenchen	2018	United Kingdom	human	clinical	SRR7458580	no
Salmonella enterica subsp. enterica	Muenchen	2018	United Kingdom	human	clinical	SRR7879481	no
Salmonella enterica subsp. enterica	Muenchen	2018	USA:TX	comminuted beef	environmental/other	SRR7895433	no
Salmonella enterica subsp. enterica	Muenchen	2018	USA:NC	Animal-Turkey-Young Turkey	environmental/other	SRR8081020	no
Salmonella enterica subsp. enterica	Muenchen	2018	USA:CA	comminuted beef	environmental/other	SRR8169729	no
Salmonella enterica subsp. enterica	Muenchen	2018	USA:FL	guacamole	environmental/other	SRR8182584	no
Salmonella enterica subsp. enterica	Muenchen	2018	USA:NC	Comminuted Turkey	environmental/other	SRR8206103	no
Salmonella enterica subsp. enterica	Muenchen	2018	United Kingdom	human	clinical	SRR8249905	no
Salmonella enterica subsp. enterica	Muenchen	2018	United Kingdom	other	environmental/other	SRR8272655	no
Salmonella enterica subsp. enterica	Muenchen	2018	United Kingdom	human	clinical	SRR8283312	no
Salmonella enterica subsp. enterica	Muenchen	2018	United Kingdom	human	clinical	SRR8445064	no
Salmonella enterica subsp. enterica	Muenchen	2018	United Kingdom	human	clinical	SRR8490845	no
Salmonella enterica subsp. enterica	Muenchen	2019	USA:NJ	Comminuted Turkey	environmental/other	SRR8592460	no
Salmonella enterica subsp. enterica	Muenchen	2019	USA:MO	Comminuted Turkey	environmental/other	SRR8707485	no
Salmonella enterica subsp. enterica	Muenchen	2019	USA:CA	Product-Raw-Ground, Comminuted or Otherwise Nonintact-Pork	environmental/other	SRR8723144	no
Salmonella enterica subsp. enterica	Muenchen	2019	USA:TX	comminuted beef	environmental/other	SRR8795516	no
Salmonella enterica subsp. enterica	Muenchen	2019	USA:KS	animal-cattle-steer	environmental/other	SRR8865080	no
Salmonella enterica subsp. enterica	Muenchen	2019	United Kingdom	human	clinical	SRR8997934	no
Salmonella enterica subsp. enterica	Muenchen	2019	United Kingdom	human	clinical	SRR9720406	no
Salmonella enterica subsp. enterica	Muenchen	2019	United Kingdom	human	clinical	SRR10198912	no
Salmonella enterica subsp. enterica	Muenchen	2019	Mexico	Poultry	environmental/other	SRR12396362	no
Salmonella enterica subsp. enterica	Muenchen	2019	Mexico	Poultry	environmental/other	SRR12396377	no
Salmonella enterica subsp. enterica	Muenchen	2018	United Kingdom	human	clinical	SRR7911512	no
Salmonella enterica subsp. enterica	Muenchen	2018	United Kingdom	human	clinical	SRR8142782	no

## Sheet: Appendix 2 Table 5
Appendix 2 Table 5. Genetic data for isolates collected in Israel
	Acquired genes
	Antimicrobial Resistance																										additional acquired genes (metal resistance, oxidative stress response and efflux systems)
	Aminoglycoside			Beta-lactam				Sulfonamide		Tetracycline		Trimethoprim		Quinolone		Florfenicol		Disinfectant		Yersiniabactin‡		Mercury resistance
Isolate	aadA1	aadA2	aph(3')-Ia	blaTEM-1	blaTEM-176	blaTEM-135	blaOXA-808	sul1	sul2	tet(A)	tet(M)	dfrA12	dfrA14	qnrB19	qnrS1	floR	cmlA1	qacEdelta1	qacL	ybtP	ybtQ	merC	merP	merT	merR	merD	golS	golT	iroB	iroC	mdsA	mdsB	pcoA	pcoB	pcoE	pcoS	pcoR	pcoD	pcoC	silA	silB	silC	silE	silF	silP	silR	silS	sinH	sodC1
Br01	1	0	0	0	0	0	0	1	0	1	0	0	1	0	0	0	0	1	0	1	1	1	1	1	1	0	1	1	1	1	1	1	0	0	0	0	0	0	0	0	0	0	0	0	0	0	0	1	1
Br02	1	0	0	0	0	0	0	1	0	1	0	0	0	1	0	0	0	1	0	1	1	1	1	1	1	0	1	1	1	1	1	1	0	0	0	0	0	0	0	0	0	0	0	0	0	0	0	1	1
Br03	1	0	0	0	0	0	0	1	0	1	0	0	1	0	0	0	0	1	0	1	1	1	1	1	1	0	1	1	1	1	1	1	0	0	0	0	0	0	0	0	0	0	0	0	0	0	0	1	1
Br04*	1	0	0	0	0	0	0	1	0	1	0	0	1	1	0	0	0	1	0	1	1	1	1	1	1	0	1	1	1	1	1	1	0	0	0	0	0	0	0	0	0	0	0	0	0	0	0	1	1
Br05	1	0	0	0	0	0	0	1	0	1	0	0	1	0	0	0	0	1	0	1	1	1	1	1	1	0	1	1	1	1	1	1	0	0	0	0	0	0	0	0	0	0	0	0	0	0	0	1	1
Br06	1	0	0	0	0	0	0	1	0	1	0	0	1	0	0	0	0	1	0	1	1	1	1	1	1	0	1	1	1	1	1	1	0	0	0	0	0	0	0	0	0	0	0	0	0	0	0	1	1
Br07	1	0	0	0	0	0	0	1	0	1	0	0	1	1	0	0	0	1	0	1	1	1	1	1	1	0	1	1	1	1	1	1	0	0	0	0	0	0	0	0	0	0	0	0	0	0	0	1	1
Br08*	0	0	0	0	0	0	0	0	0	0	0	0	1	0	0	0	0	0	0	1	1	0	0	0	0	0	1	1	1	1	1	1	0	0	0	0	0	0	0	0	0	0	0	0	0	0	0	1	1
Br09	1	0	0	0	0	0	0	1	0	1	0	0	1	0	0	0	0	1	0	1	1	1	1	1	1	0	1	1	1	1	1	1	0	0	0	0	0	0	0	0	0	0	0	0	0	0	0	1	1
Br10	1	0	0	0	0	0	0	1	0	1	0	0	1	0	0	0	0	1	0	1	1	1	1	1	1	0	1	1	1	1	1	1	0	0	0	0	0	0	0	0	0	0	0	0	0	0	0	1	1
Br11	1	0	0	0	0	0	0	1	0	1	0	0	0	1	0	0	0	1	0	1	1	1	1	1	1	0	1	1	1	1	1	1	0	0	0	0	0	0	0	0	0	0	0	0	0	0	0	1	1
Br12*	1	0	0	0	0	0	0	1	0	1	0	0	0	1	0	0	0	1	0	1	1	1	1	1	1	0	1	1	1	1	1	1	0	0	0	0	0	0	0	0	0	0	0	0	0	0	0	1	1
Br13	1	0	0	1	0	0	0	1	0	1	0	0	1	0	1	1	0	1	0	1	1	1	1	1	1	0	1	1	1	1	1	1	0	0	0	0	0	0	0	0	0	0	0	0	0	0	0	1	1
Br14	1	0	0	0	0	0	0	1	0	1	0	0	1	1	0	0	0	1	0	1	1	1	1	1	1	0	1	1	1	1	1	1	0	0	0	0	0	0	0	0	0	0	0	0	0	0	0	1	1
Br15	1	0	0	0	0	0	0	1	0	1	0	0	1	0	0	0	0	1	0	1	1	1	1	1	1	0	1	1	1	1	1	1	0	0	0	0	0	0	0	0	0	0	0	0	0	0	0	1	1
Br16	1	0	0	0	0	0	0	1	0	1	0	0	1	1	0	0	0	1	0	1	1	1	1	1	1	0	1	1	1	1	1	1	0	0	0	0	0	0	0	0	0	0	0	0	0	0	0	1	1
Br17	1	0	0	0	0	0	0	1	0	1	0	0	1	0	0	0	0	1	0	1	1	1	1	1	1	0	1	1	1	1	1	1	0	0	0	0	0	0	0	0	0	0	0	0	0	0	0	1	1
Br18*	1	0	0	1	0	0	0	1	0	1	0	0	1	0	1	1	0	1	0	1	1	1	1	1	1	0	1	1	1	1	1	1	0	0	0	0	0	0	0	0	0	0	0	0	0	0	0	1	1
Br19*	1	1	0	0	0	0	0	0	1	1	1	1	1	1	0	1	1	0	1	1	1	1	1	1	1	0	1	1	1	1	1	1	0	0	0	0	0	0	0	0	0	0	0	0	0	0	0	1	1
Br20	1	0	0	0	0	0	0	1	0	1	0	0	1	0	0	0	0	1	0	1	1	1	1	1	1	0	1	1	1	1	1	1	0	0	0	0	0	0	0	0	0	0	0	0	0	0	0	1	1
Br21*	1	0	0	1	0	0	0	1	0	1	0	0	1	1	0	0	0	1	0	1	1	1	1	1	1	0	1	1	1	1	1	1	0	0	0	0	0	0	0	0	0	0	0	0	0	0	0	1	1
Br22	1	0	0	0	0	0	0	1	0	1	0	0	1	0	0	0	0	1	0	1	1	1	1	1	1	0	1	1	1	1	1	1	0	0	0	0	0	0	0	0	0	0	0	0	0	0	0	1	1
Br23	1	0	0	0	0	0	0	1	0	1	0	0	1	0	0	0	0	1	0	1	1	1	1	1	1	0	1	1	1	1	1	1	0	0	0	0	0	0	0	0	0	0	0	0	0	0	0	1	1
Br24	1	0	0	1	0	0	0	1	0	1	0	0	1	0	1	1	0	1	0	1	1	1	1	1	1	0	1	1	1	1	1	1	0	0	0	0	0	0	0	0	0	0	0	0	0	0	0	1	1
Br25	1	0	0	0	0	1	0	1	0	1	0	0	1	0	1	0	0	1	0	1	1	1	1	1	1	0	1	1	1	1	1	1	0	0	0	0	0	0	0	0	0	0	0	0	0	0	0	1	1
Br26	1	0	0	0	0	0	0	1	0	1	0	0	1	0	0	0	0	1	0	1	1	1	1	1	1	0	1	1	1	1	1	1	0	0	0	0	0	0	0	0	0	0	0	0	0	0	0	1	1
Br27*	1	0	0	1	0	0	0	1	0	1	0	0	1	0	1	0	0	1	0	1	1	1	1	1	1	0	1	1	1	1	1	1	0	0	0	0	0	0	0	0	0	0	0	0	0	0	0	1	1
Br28	1	0	0	0	0	0	0	1	0	1	0	0	1	1	0	0	0	1	0	1	1	1	1	1	1	0	1	1	1	1	1	1	0	0	0	0	0	0	0	0	0	0	0	0	0	0	0	1	1
Br29	1	0	0	0	0	0	0	1	0	1	0	0	1	1	0	0	0	1	0	1	1	1	1	1	1	0	1	1	1	1	1	1	0	0	0	0	0	0	0	0	0	0	0	0	0	0	0	1	1
Br30	1	0	0	0	0	0	0	1	0	1	0	0	1	1	0	0	0	1	0	1	1	1	1	1	1	0	1	1	1	1	1	1	0	0	0	0	0	0	0	0	0	0	0	0	0	0	0	1	1
Br31	1	0	0	0	0	0	0	1	0	1	0	0	1	1	0	0	0	1	0	1	1	1	1	1	1	0	1	1	1	1	1	1	0	0	0	0	0	0	0	0	0	0	0	0	0	0	0	1	1
Br32	1	0	0	0	0	0	0	1	0	1	0	0	1	1	0	0	0	1	0	1	1	1	1	1	1	0	1	1	1	1	1	1	0	0	0	0	0	0	0	0	0	0	0	0	0	0	0	1	1
Br33	1	0	0	0	0	0	0	1	0	1	0	0	1	1	0	0	0	1	0	1	1	1	1	1	1	0	1	1	1	1	1	1	0	0	0	0	0	0	0	0	0	0	0	0	0	0	0	1	1
Br34	1	0	0	1	0	0	0	1	0	1	0	0	1	0	1	0	0	1	0	1	1	1	1	1	1	0	1	1	1	1	1	1	0	0	0	0	0	0	0	0	0	0	0	0	0	0	0	1	1
Br35	1	0	0	0	0	0	0	1	0	1	0	0	1	0	0	0	0	1	0	1	1	1	1	1	1	0	1	1	1	1	1	1	0	0	0	0	0	0	0	0	0	0	0	0	0	0	0	1	1
Br36*	1	0	0	1	0	0	0	1	0	1	0	0	0	0	1	1	0	1	0	1	1	1	1	1	1	0	1	1	1	1	1	1	0	0	0	0	0	0	0	0	0	0	0	0	0	0	0	1	1
Br37	1	0	0	0	0	0	0	1	0	1	0	0	1	1	0	0	0	1	0	1	1	1	1	1	1	0	1	1	1	1	1	1	0	0	0	0	0	0	0	0	0	0	0	0	0	0	0	1	1
Br38	1	0	0	0	0	0	0	1	0	1	0	0	1	1	0	0	0	1	0	1	1	1	1	1	1	0	1	1	1	1	1	1	0	0	0	0	0	0	0	0	0	0	0	0	0	0	0	1	1
Br39	1	0	0	0	0	0	0	1	0	1	0	0	1	0	0	0	0	1	0	1	1	1	1	1	1	0	1	1	1	1	1	1	0	0	0	0	0	0	0	0	0	0	0	0	0	0	0	1	1
Br40	1	0	0	1	0	0	0	1	0	1	0	0	1	0	1	0	0	1	0	1	1	1	1	1	1	0	1	1	1	1	1	1	0	0	0	0	0	0	0	0	0	0	0	0	0	0	0	1	1
Br41	1	0	0	0	0	0	0	1	0	1	0	0	1	1	0	0	0	1	0	1	1	1	1	1	1	0	1	1	1	1	1	1	0	0	0	0	0	0	0	0	0	0	0	0	0	0	0	1	1
Br42	1	0	0	0	0	0	0	1	0	1	0	0	1	1	0	0	0	1	0	1	1	1	1	1	1	0	1	1	1	1	1	1	0	0	0	0	0	0	0	0	0	0	0	0	0	0	0	1	1
Br43	1	0	0	0	0	0	0	1	0	1	0	0	1	0	0	0	0	1	0	1	1	1	1	1	1	0	1	1	1	1	1	1	0	0	0	0	0	0	0	0	0	0	0	0	0	0	0	1	1
Br44	1	0	0	0	0	0	0	1	0	1	0	0	1	0	0	0	0	1	0	1	1	1	1	1	1	0	1	1	1	1	1	1	0	0	0	0	0	0	0	0	0	0	0	0	0	0	0	1	1
Br45	1	0	0	0	0	0	0	1	0	1	0	0	1	0	0	0	0	1	0	1	1	1	1	1	1	0	1	1	1	1	1	1	0	0	0	0	0	0	0	0	0	0	0	0	0	0	0	1	1
Br46*	1	0	0	1	0	0	0	1	0	1	0	0	1	1	0	0	0	1	0	1	1	1	1	1	1	0	1	1	1	1	1	1	0	0	0	0	0	0	0	0	0	0	0	0	0	0	0	1	1
Br47	1	0	0	0	0	0	0	1	0	1	0	0	1	0	0	0	0	1	0	1	1	1	1	1	1	0	1	1	1	1	1	1	0	0	0	0	0	0	0	0	0	0	0	0	0	0	0	1	1
Br48	1	0	0	0	0	0	0	1	0	1	0	0	0	1	0	0	0	1	0	1	1	1	1	1	1	0	1	1	1	1	1	1	0	0	0	0	0	0	0	0	0	0	0	0	0	0	0	1	1
Br49*	1	0	0	0	0	0	0	1	0	1	0	0	1	1	0	1	0	1	0	1	1	1	1	1	1	0	1	1	1	1	1	1	0	0	0	0	0	0	0	0	0	0	0	0	0	0	0	1	1
Br50*	1	0	0	0	0	0	0	1	0	1	0	0	1	0	0	0	0	1	0	1	1	1	1	1	1	0	1	1	1	1	1	1	0	0	0	0	0	0	0	0	0	0	0	0	0	0	0	1	1
Br51*	1	0	1	0	1	0	0	1	0	1	0	0	1	0	1	1	0	1	0	1	1	1	1	1	1	0	1	1	1	1	1	1	1	1	1	1	1	1	1	1	1	1	1	1	1	1	1	1	1
Br52	1	0	0	0	0	0	0	1	0	1	0	0	1	0	0	0	0	1	0	1	1	1	1	1	1	0	1	1	1	1	1	1	0	0	0	0	0	0	0	0	0	0	0	0	0	0	0	1	1
Br53	1	0	0	0	0	0	0	1	0	1	0	0	1	1	0	0	0	1	0	1	1	1	1	1	1	0	1	1	1	1	1	1	0	0	0	0	0	0	0	0	0	0	0	0	0	0	0	1	1
Br54	1	0	0	0	0	0	0	1	0	1	0	0	1	0	0	0	0	1	0	1	1	1	1	1	1	0	1	1	1	1	1	1	0	0	0	0	0	0	0	0	0	0	0	0	0	0	0	1	1
Br55*	1	0	0	0	0	0	0	1	0	1	0	0	1	1	0	0	0	1	0	1	1	1	1	1	1	0	1	1	1	1	1	1	0	0	0	0	0	0	0	0	0	0	0	0	0	0	0	1	1
Br56	1	0	0	1	0	0	0	1	0	1	0	0	1	0	1	0	0	1	0	1	1	1	1	1	1	0	1	1	1	1	1	1	0	0	0	0	0	0	0	0	0	0	0	0	0	0	0	1	1
Br57*	1	0	0	0	0	0	0	1	0	1	0	0	0	0	0	0	0	1	0	1	1	1	1	1	1	0	1	1	1	1	1	1	0	0	0	0	0	0	0	0	0	0	0	0	0	0	0	1	1
Br58	1	0	0	0	0	0	0	1	0	1	0	0	1	0	0	0	0	1	0	1	1	1	1	1	1	0	1	1	1	1	1	1	0	0	0	0	0	0	0	0	0	0	0	0	0	0	0	1	1
Br59*	1	0	0	0	0	0	0	1	0	1	0	0	1	0	0	0	0	1	0	1	1	1	1	1	1	0	1	1	1	1	1	1	0	0	0	0	0	0	0	0	0	0	0	0	0	0	0	1	1
Br60	0	0	0	0	0	0	0	0	0	1	0	0	1	1	0	0	0	0	0	1	1	1	1	1	1	0	1	1	1	1	1	1	0	0	0	0	0	0	0	0	0	0	0	0	0	0	0	1	1
Br61	0	0	0	0	0	0	0	0	0	1	0	0	1	1	0	0	0	0	0	1	1	0	1	1	1	0	1	1	1	1	1	1	0	0	0	0	0	0	0	0	0	0	0	0	0	0	0	1	1
Br62	1	0	0	0	0	0	0	1	0	1	0	0	1	0	0	0	0	1	0	1	1	1	1	1	1	0	1	1	1	1	1	1	0	0	0	0	0	0	0	0	0	0	0	0	0	0	0	1	1
Br63	1	0	0	0	0	0	0	1	0	1	0	0	1	0	0	0	0	1	0	1	1	1	1	1	1	0	1	1	1	1	1	1	0	0	0	0	0	0	0	0	0	0	0	0	0	0	0	1	1
Br64	1	0	0	1	0	0	0	1	0	1	0	0	1	0	1	0	0	1	0	1	1	1	1	1	1	0	1	1	1	1	1	1	0	0	0	0	0	0	0	0	0	0	0	0	0	0	0	1	1
Br65	1	0	0	0	0	0	0	1	0	1	0	0	1	1	0	1	0	1	0	1	1	1	1	1	1	0	1	1	1	1	1	1	0	0	0	0	0	0	0	0	0	0	0	0	0	0	0	1	1
Br66	1	0	0	0	0	0	0	1	0	1	0	0	1	0	0	0	0	1	0	1	1	1	1	1	1	0	1	1	1	1	1	1	0	0	0	0	0	0	0	0	0	0	0	0	0	0	0	1	1
Br67	1	0	0	0	0	0	0	1	0	1	0	0	1	1	0	0	0	1	0	1	1	1	1	1	1	0	1	1	1	1	1	1	0	0	0	0	0	0	0	0	0	0	0	0	0	0	0	1	1
Br68	1	0	0	0	0	0	0	1	0	1	0	0	1	1	0	0	0	1	0	1	1	1	1	1	1	0	1	1	1	1	1	1	0	0	0	0	0	0	0	0	0	0	0	0	0	0	0	1	1
Br69	1	0	0	1	0	0	0	1	0	1	0	0	1	0	1	1	0	1	0	1	1	1	1	1	1	0	1	1	1	1	1	1	0	0	0	0	0	0	0	0	0	0	0	0	0	0	0	1	1
Br70	1	0	0	1	0	0	0	1	0	1	0	0	1	0	1	1	0	1	0	1	1	1	1	1	1	0	1	1	1	1	1	1	0	0	0	0	0	0	0	0	0	0	0	0	0	0	0	1	1
Ch01	1	0	0	0	0	0	0	1	0	1	0	0	0	0	0	0	0	1	0	1	1	1	1	1	1	0	1	1	1	1	1	1	0	0	0	0	0	0	0	0	0	0	0	0	0	0	0	1	1
Ch02	1	0	0	1	0	0	0	1	0	1	0	0	1	0	1	1	0	1	0	1	1	1	1	1	1	0	1	1	1	1	1	1	0	0	0	0	0	0	0	0	0	0	0	0	0	0	0	1	1
Ch03	1	0	0	0	0	0	0	1	0	1	0	0	1	1	0	0	0	1	0	1	1	1	1	1	1	0	1	1	1	1	1	1	0	0	0	0	0	0	0	0	0	0	0	0	0	0	0	1	1
Ch04	1	0	0	0	0	0	0	1	0	1	0	0	1	1	0	0	0	1	0	1	1	1	1	1	1	0	1	1	1	1	1	1	0	0	0	0	0	0	0	0	0	0	0	0	0	0	0	1	1
Ch05	1	0	0	0	0	0	1	1	0	1	0	0	1	1	0	1	0	1	0	1	1	1	1	1	1	0	1	1	1	1	1	1	0	0	0	0	0	0	0	0	0	0	0	0	0	0	0	1	1
Ch06	1	0	0	0	0	0	0	1	0	1	0	0	1	0	0	0	0	1	0	1	1	1	1	1	1	0	1	1	1	1	1	1	0	0	0	0	0	0	0	0	0	0	0	0	0	0	0	1	1
Ch07	1	0	0	0	0	0	0	0	0	1	0	0	1	1	0	0	0	0	0	1	1	0	1	1	1	1	1	1	1	1	1	1	0	0	0	0	0	0	0	0	0	0	0	0	0	0	0	1	1
Ch08	1	0	0	0	0	0	0	1	0	1	0	0	1	0	0	0	0	1	0	1	1	1	1	1	1	0	1	1	1	1	1	1	0	0	0	0	0	0	0	0	0	0	0	0	0	0	0	1	1
Ch09	1	0	0	0	0	0	0	1	0	1	0	0	1	0	0	0	0	1	0	1	1	1	1	1	1	0	1	1	1	1	1	1	0	0	0	0	0	0	0	0	0	0	0	0	0	0	0	1	1
Hu01	1	0	0	0	0	0	0	1	0	1	0	0	1	1	0	0	0	1	0	1	1	1	1	1	1	0	1	1	1	1	1	1	0	0	0	0	0	0	0	0	0	0	0	0	0	0	0	1	1
Hu02	1	0	0	0	0	0	0	1	0	1	0	0	1	0	0	0	0	1	0	1	1	1	1	1	1	0	1	1	1	1	1	1	0	0	0	0	0	0	0	0	0	0	0	0	0	0	0	1	1
Hu03	1	0	0	0	0	0	0	1	0	1	0	0	1	0	0	0	0	1	0	1	1	1	1	1	1	0	1	1	1	1	1	1	0	0	0	0	0	0	0	0	0	0	0	0	0	0	0	1	1
Hu04	1	0	0	0	0	0	0	1	0	1	0	0	1	0	0	0	0	1	0	1	1	1	1	1	1	0	1	1	1	1	1	1	0	0	0	0	0	0	0	0	0	0	0	0	0	0	0	1	1
Hu05	1	0	0	0	0	0	0	1	0	1	0	0	1	0	0	0	0	1	0	1	1	1	1	1	1	0	1	1	1	1	1	1	0	0	0	0	0	0	0	0	0	0	0	0	0	0	0	1	1
Hu06	1	0	0	0	0	0	0	1	0	1	0	0	1	1	0	0	0	1	0	1	1	1	1	1	1	0	1	1	1	1	1	1	0	0	0	0	0	0	0	0	0	0	0	0	0	0	0	1	1
Hu07	1	0	0	0	0	0	0	1	0	1	0	0	1	0	0	0	0	1	0	1	1	1	1	1	1	0	1	1	1	1	1	1	0	0	0	0	0	0	0	0	0	0	0	0	0	0	0	1	1
Hu08	1	0	0	1	0	0	0	1	0	1	0	0	1	0	1	1	0	1	0	1	1	1	1	1	1	0	1	1	1	1	1	1	0	0	0	0	0	0	0	0	0	0	0	0	0	0	0	1	1
Hu09	0	0	0	1	0	0	0	0	0	1	0	0	0	1	0	0	0	0	0	0	0	0	0	0	0	0	1	1	1	1	1	1	0	0	0	0	0	0	0	0	0	0	0	0	0	0	0	1	1
Hu10	1	0	0	0	0	0	0	1	0	1	0	0	0	1	0	0	0	1	0	1	1	1	1	1	1	0	1	1	1	1	1	1	0	0	0	0	0	0	0	0	0	0	0	0	0	0	0	1	1
Hu11	1	0	0	0	0	0	0	1	0	1	0	0	1	0	0	0	0	1	0	1	1	1	1	1	1	0	1	1	1	1	1	1	0	0	0	0	0	0	0	0	0	0	0	0	0	0	0	1	0
Hu12	1	0	0	0	0	0	0	1	0	1	0	0	1	0	0	0	0	1	0	1	1	1	1	1	1	0	1	1	1	1	1	1	0	0	0	0	0	0	0	0	0	0	0	0	0	0	0	1	1
Hu13	1	0	0	0	0	0	0	1	0	1	0	0	0	1	0	0	0	1	0	1	1	1	1	1	1	0	1	1	1	1	1	1	0	0	0	0	0	0	0	0	0	0	0	0	0	0	0	1	1
Hu14	1	0	0	0	0	0	0	1	0	1	0	0	0	0	0	0	0	1	0	1	1	1	1	1	1	0	1	1	1	1	1	1	0	0	0	0	0	0	0	0	0	0	0	0	0	0	0	1	1
Hu15	0	0	0	0	0	0	0	0	0	0	0	0	1	1	0	0	0	0	0	1	1	0	0	0	0	0	1	1	1	1	1	1	0	0	0	0	0	0	0	0	0	0	0	0	0	0	0	1	1
Hu16	1	0	0	1	0	0	0	1	0	1	0	0	1	0	1	1	0	1	0	1	1	1	1	1	1	0	1	1	1	1	1	1	0	0	0	0	0	0	0	0	0	0	0	0	0	0	0	1	1
Hu17	1	0	0	0	0	0	0	1	0	1	0	0	1	0	0	0	0	1	0	1	1	1	1	1	1	0	1	1	1	1	1	1	0	0	0	0	0	0	0	0	0	0	0	0	0	0	0	1	1
Hu18	0	0	0	0	0	0	0	0	0	0	0	0	1	0	0	0	0	0	0	1	1	0	0	0	0	0	1	1	1	1	1	1	0	0	0	0	0	0	0	0	0	0	0	0	0	0	0	1	1
Hu19	1	0	0	0	0	0	0	1	0	1	0	0	0	1	0	0	0	1	0	1	1	1	1	1	1	0	1	1	1	1	1	1	0	0	0	0	0	0	0	0	0	0	0	0	0	0	0	1	1
Hu20	1	0	0	0	0	0	0	1	0	1	0	0	0	1	0	0	0	1	0	1	1	1	1	1	1	0	1	1	1	1	1	1	0	0	0	0	0	0	0	0	0	0	0	0	0	0	0	1	1
Hu21	1	0	0	0	0	0	0	1	0	1	0	0	1	0	0	0	0	1	0	1	1	1	1	1	1	0	1	1	1	1	1	1	0	0	0	0	0	0	0	0	0	0	0	0	0	0	0	1	1
La01	1	0	0	0	0	0	0	1	0	1	0	0	1	1	0	0	0	1	0	1	1	1	1	1	1	0	1	1	1	1	1	1	0	0	0	0	0	0	0	0	0	0	0	0	0	0	0	1	1
La02	1	0	0	0	0	0	0	1	0	1	0	0	1	0	0	0	0	1	0	1	1	1	1	1	1	0	1	1	1	1	1	1	0	0	0	0	0	0	0	0	0	0	0	0	0	0	0	1	1
La03	1	0	0	0	0	0	0	1	0	1	0	0	1	1	0	0	0	1	0	1	1	1	1	1	1	0	1	1	1	1	1	1	0	0	0	0	0	0	0	0	0	0	0	0	0	0	0	1	1
La04	1	0	0	0	0	0	0	1	0	1	0	0	1	0	0	0	0	1	0	1	1	1	1	1	1	0	1	1	1	1	1	1	0	0	0	0	0	0	0	0	0	0	0	0	0	0	0	1	1
La05	1	0	0	0	0	0	0	1	0	1	0	0	1	1	0	0	0	1	0	1	1	1	1	1	1	0	1	1	1	1	1	1	0	0	0	0	0	0	0	0	0	0	0	0	0	0	0	1	1
La06	1	0	0	0	0	0	0	1	0	1	0	0	1	0	0	0	0	1	0	1	1	1	1	1	1	0	1	1	1	1	1	1	0	0	0	0	0	0	0	0	0	0	0	0	0	0	0	1	1
La07	1	0	0	0	0	0	0	1	0	1	0	0	1	0	0	0	0	1	0	1	1	1	1	1	1	0	1	1	1	1	1	1	0	0	0	0	0	0	0	0	0	0	0	0	0	0	0	1	1
La08	1	0	0	0	0	0	0	1	0	1	0	0	1	0	0	0	0	1	0	1	1	1	1	1	1	0	1	1	1	1	1	1	0	0	0	0	0	0	0	0	0	0	0	0	0	0	0	1	1
La09	1	0	0	0	0	0	0	1	0	1	0	0	1	0	0	0	0	1	0	1	1	1	1	1	1	0	1	1	1	1	1	1	0	0	0	0	0	0	0	0	0	0	0	0	0	0	0	1	1
* Indicates phenotype tested
†As described by Cohen et al, 2022
marker for pESI presence
[truncated: 20 more columns]

## Sheet: Appendix 2 Table 6
Appendix 2 Table 6. Genetic data of globally sourced isolates dowloaded from the NCBI and used in this study
	Acquired genes
	Antimicrobial resistance genes																				yersiniabactin		mercury resistance					Additional acquired genes
	Aminoglycoside					Beta-lactam			Sulfonamide		Tetracycline	Trimethoprim				Quinolone		Florfenicol		Disinfectant
Isolate	aadA1	aph(3')-Ia	aph(3'')-Ib	aph(3')-IIa	aph(6)-Id	blaCTX-M-1	blaCMY-2	blaTEM-1	sul1	sul2	tet(A)	dfrA1	dfrA14	dfrA23	dfrA51	qnrB19	qnrS1	catA3	floR	qacEdelta1	ybtQ	ybtP	merR	merT	merP	merC	merD	astA	avrA	ble	golS	golT	gtgA	invA	lpfB	iroB	iroC	mchF	mdsA	mdsB	pcoA	pcoB	pcoC	pcoD	pcoE	pcoR	pcoS	silA	silB
ERR5751435	1	0	0	0	0	0	0	0	1	0	1	0	1	0	0	1	0	0	0	1	1	1	1	1	1	1	0	0	1	0	1	1	0	1	1	1	1	0	1	1	0	0	0	0	0	0	0	0	0
SRR10018251	1	0	0	0	0	0	0	0	1	0	1	0	1	0	0	0	0	0	0	1	1	1	1	1	1	1	0	0	1	0	1	1	0	1	1	1	1	0	1	1	0	0	0	0	0	0	0	0	0
SRR10024132	1	0	0	0	0	0	0	0	1	0	1	0	1	0	0	0	0	0	0	1	1	1	1	1	1	1	0	0	1	0	1	1	0	1	1	1	1	0	1	1	0	0	0	0	0	0	0	0	0
SRR10222061	1	0	0	0	0	0	0	0	1	0	1	0	1	0	0	0	0	0	0	1	1	1	1	1	1	1	0	0	1	0	1	1	0	1	1	1	1	0	1	1	0	0	0	0	0	0	0	0	0
SRR10229416	1	0	0	0	0	0	0	0	1	0	1	0	1	0	0	0	0	0	0	1	1	1	1	1	1	1	0	0	1	0	1	1	0	1	1	1	1	0	1	1	0	0	0	0	0	0	0	0	0
SRR10367948	1	0	0	0	0	0	0	0	1	0	1	0	1	0	0	1	0	0	0	1	1	1	1	1	1	1	0	0	1	0	1	1	0	1	1	1	1	0	1	1	0	0	0	0	0	0	0	0	0
SRR10744664	1	0	0	0	0	0	0	1	1	0	1	0	1	0	0	0	1	0	1	1	1	1	1	1	1	1	0	0	1	0	1	1	0	1	1	1	1	0	1	1	0	0	0	0	0	0	0	0	0
SRR11051000	1	0	0	0	0	0	0	0	1	0	1	0	1	0	0	1	0	0	0	1	1	1	1	1	1	1	0	0	1	0	1	1	0	1	1	1	1	0	1	1	0	0	0	0	0	0	0	0	0
SRR11101151	1	0	0	0	0	0	0	0	1	0	1	0	1	0	0	0	0	0	0	1	1	1	1	1	1	1	0	0	1	0	1	1	0	1	1	1	1	0	1	1	0	0	0	0	0	0	0	0	0
SRR12766659	1	0	0	0	0	0	0	0	1	0	1	0	1	0	0	0	0	0	0	1	1	1	1	1	1	1	0	0	1	0	1	1	0	1	1	1	1	0	1	1	0	0	0	0	0	0	0	0	0
SRR15334735	1	0	0	0	0	0	0	1	1	0	1	0	1	0	0	0	1	0	1	1	1	1	1	1	1	1	0	0	1	0	1	1	0	1	1	1	1	0	1	1	0	0	0	0	0	0	0	0	0
SRR15986964	1	0	0	0	0	0	0	0	1	0	1	0	1	0	0	1	0	0	0	1	1	1	1	1	1	1	0	0	1	0	1	1	0	1	1	1	1	0	1	1	0	0	0	0	0	0	0	0	0
SRR16216623	1	0	0	0	0	0	0	0	1	0	1	0	1	0	0	1	0	0	0	1	1	1	1	1	1	1	0	0	1	0	1	1	0	1	1	1	1	0	1	1	0	0	0	0	0	0	0	0	0
SRR16676084	1	0	0	0	0	0	0	0	1	0	1	0	1	0	0	0	1	0	0	1	1	1	1	1	1	1	0	0	1	0	1	1	0	1	1	1	1	0	1	1	0	0	0	0	0	0	0	0	0
SRR9057456	1	0	0	0	0	0	0	0	1	0	1	0	1	0	0	0	0	0	0	1	1	1	1	1	1	1	0	0	1	0	1	1	0	1	1	1	1	0	1	1	0	0	0	0	0	0	0	0	0
SRR9088934	1	0	0	0	1	0	0	0	1	0	1	0	1	1	0	0	0	0	0	1	1	1	1	1	1	1	1	0	1	0	1	1	0	1	1	1	1	0	1	1	0	0	0	0	0	0	0	0	0
SRR9122717	1	0	0	0	0	0	0	0	1	0	1	0	1	0	0	0	0	0	0	1	1	1	1	1	1	1	0	0	1	0	1	1	0	1	1	1	1	0	1	1	0	0	0	0	0	0	0	0	0
SRR9271325	1	0	0	0	0	0	0	0	1	0	1	0	1	0	0	0	0	0	0	1	1	1	1	1	1	1	0	0	1	0	1	1	0	1	1	1	1	0	1	1	0	0	0	0	0	0	0	0	0
SRR22927517	0	0	0	0	0	0	0	1	0	0	1	0	0	0	0	1	0	0	1	0	0	0	0	0	0	0	0	0	1	0	1	1	0	1	1	1	1	0	1	1	0	0	0	0	0	0	0	0	0
ERR3581718	0	0	0	0	0	0	0	0	0	0	0	0	0	0	0	0	0	0	0	0	0	0	0	0	0	0	0	0	1	0	1	1	0	1	1	1	1	0	1	1	0	0	0	0	0	0	0	0	0
SRR23511831	0	0	0	0	0	0	0	1	0	0	1	0	0	0	0	1	0	0	1	0	0	0	0	0	0	0	0	0	1	0	1	1	0	1	1	1	1	0	1	1	0	0	0	0	0	0	0	0	0
ERR4452271	0	0	0	0	0	0	0	0	0	0	0	0	0	0	0	0	0	0	0	0	0	0	0	0	0	0	0	0	1	0	1	1	0	1	1	1	1	0	1	1	0	0	0	0	0	0	0	0	0
SRR23511897	0	0	0	0	0	0	0	0	0	0	1	0	0	0	0	1	0	0	1	0	0	0	0	0	0	0	0	0	1	0	1	1	0	1	1	1	1	0	1	1	0	0	0	0	0	0	0	0	0
ERR4832898	0	0	1	0	1	1	0	0	0	1	0	1	0	0	0	0	0	1	0	0	0	0	0	0	0	0	0	0	1	0	1	1	0	1	1	1	1	0	1	1	0	0	0	0	0	0	0	0	0
SRR8334003	0	0	1	0	0	0	0	0	0	1	1	0	0	0	0	0	0	0	0	0	0	0	0	0	0	0	0	0	1	0	1	1	0	1	1	1	1	0	1	1	0	0	0	0	0	0	0	0	0
ERR5751345	0	0	0	0	0	0	0	0	0	0	0	0	0	0	0	0	0	0	0	0	0	0	0	0	0	0	0	0	1	0	1	1	0	1	1	1	1	0	1	1	0	0	0	0	0	0	0	0	0
ERR5751795	0	0	0	0	0	0	0	0	0	0	0	0	0	0	0	0	0	0	0	0	0	0	0	0	0	0	0	0	1	0	1	1	0	1	1	1	1	0	1	1	0	0	0	0	0	0	0	0	0
ERR6752878	0	0	0	0	0	0	0	0	0	0	0	0	0	0	0	0	0	0	0	0	0	0	0	0	0	0	0	0	1	0	1	1	0	1	1	1	1	0	1	1	0	0	0	0	0	0	0	0	0
ERR6752985	0	0	0	0	0	0	1	0	0	0	0	0	0	0	0	1	0	0	0	0	0	0	0	0	0	0	0	0	1	0	1	1	0	1	1	1	1	0	1	1	0	0	0	0	0	0	0	0	0
ERR6806374	0	0	0	0	0	0	0	0	0	0	0	0	0	0	0	0	0	0	0	0	0	0	0	0	0	0	0	0	1	0	1	1	0	1	1	1	1	0	1	1	0	0	0	0	0	0	0	0	0
ERR6806680	0	0	0	0	0	0	0	0	0	0	0	0	0	0	0	0	0	0	0	0	0	0	0	0	0	0	0	0	1	0	1	1	0	1	1	1	1	0	1	1	0	0	0	0	0	0	0	0	0
ERR7197669	0	0	0	0	0	0	0	0	0	0	0	0	0	0	0	0	0	0	0	0	0	0	0	0	0	0	0	0	1	0	1	1	0	1	1	1	1	0	1	1	0	0	0	0	0	0	0	0	0
ERR9288183	0	0	0	0	0	0	0	0	0	0	0	0	0	0	0	0	0	0	0	0	0	0	0	0	0	0	0	0	1	0	1	1	0	1	1	1	1	0	1	1	0	0	0	0	0	0	0	0	0
ERR9783145	0	0	0	1	0	0	0	0	0	0	0	0	0	0	0	0	0	0	0	0	0	0	0	0	0	0	0	0	1	1	1	1	0	1	1	1	1	0	1	1	0	0	0	0	0	0	0	0	0
SRR10018073	0	0	0	0	0	0	0	0	0	0	0	0	0	0	0	0	0	0	0	0	0	0	0	0	0	0	0	0	1	0	1	1	0	1	1	1	1	0	1	1	0	0	0	0	0	0	0	0	0
SRR10063021	0	0	0	0	0	0	0	0	0	0	0	0	0	0	0	0	0	0	0	0	0	0	0	0	0	0	0	0	1	0	1	1	0	1	1	1	1	0	1	1	0	0	0	0	0	0	0	0	0
SRR10198912	0	0	0	0	0	0	0	0	0	0	0	0	0	0	0	1	0	0	0	0	0	0	0	0	0	0	0	0	1	0	1	1	0	1	1	1	1	0	1	1	0	0	0	0	0	0	0	0	0
SRR10254337	0	0	0	0	0	0	0	0	0	0	0	0	0	0	0	0	0	0	0	0	0	0	0	0	0	0	0	0	1	0	1	1	0	1	1	1	1	0	1	1	0	0	0	0	0	0	0	0	0
SRR10342981	0	0	0	0	0	0	0	0	0	0	0	0	0	0	0	0	0	0	0	0	0	0	0	0	0	0	0	0	1	0	1	1	0	1	1	1	1	0	1	1	0	0	0	0	0	0	0	0	0
SRR10350882	0	0	0	0	0	0	0	0	0	0	0	0	0	0	0	0	0	0	0	0	0	0	0	0	0	0	0	0	1	0	1	1	0	1	1	1	1	0	1	1	0	0	0	0	0	0	0	0	0
SRR10360828	0	0	0	0	0	0	0	0	0	0	0	0	0	0	0	0	0	0	0	0	0	0	0	0	0	0	0	0	1	0	1	1	1	1	1	1	1	0	1	1	0	0	0	0	0	0	0	0	0
SRR10691580	0	0	0	0	0	0	0	0	0	0	0	0	0	0	0	0	0	0	0	0	0	0	0	0	0	0	0	0	1	0	1	1	0	1	1	1	1	0	1	1	0	0	0	0	0	0	0	0	0
SRR10852231	0	0	0	0	0	0	0	0	0	0	0	0	0	0	0	0	0	0	0	0	0	0	0	0	0	0	0	0	1	0	1	1	0	1	1	1	1	0	1	1	0	0	0	0	0	0	0	0	0
SRR10968177	0	0	0	0	0	0	0	0	0	0	0	0	0	0	0	0	0	0	0	0	0	0	0	0	0	0	0	0	1	0	1	1	0	1	1	1	1	0	1	1	0	0	0	0	0	0	0	0	0
SRR11096879	0	0	0	0	0	0	0	0	0	0	0	0	0	0	0	0	0	0	0	0	0	0	0	0	0	0	0	0	1	0	1	1	0	1	1	1	1	0	1	1	0	0	0	0	0	0	0	0	0
SRR11409993	0	0	0	0	0	0	0	0	0	0	0	0	0	0	0	0	0	0	0	0	0	0	0	0	0	0	0	0	1	0	1	1	0	1	1	1	1	0	1	1	0	0	0	0	0	0	0	0	0
SRR11410463	0	0	0	0	0	0	0	0	0	0	0	0	0	0	0	0	0	0	0	0	0	0	0	0	0	0	0	0	1	0	1	1	0	1	1	1	1	0	1	1	0	0	0	0	0	0	0	0	0
SRR11627900	0	0	0	0	0	0	0	0	0	0	0	0	0	0	0	0	0	0	0	0	0	0	0	0	0	0	0	0	1	0	1	1	0	1	1	1	1	0	1	1	0	0	0	0	0	0	0	0	0
SRR12218944	0	0	0	0	0	0	0	0	0	0	0	0	0	0	0	0	0	0	0	0	0	0	0	0	0	0	0	0	1	0	1	1	0	1	1	1	1	0	1	1	0	0	0	0	0	0	0	0	0
SRR12396362	0	0	0	0	0	0	0	0	0	0	0	0	0	0	0	1	0	0	0	0	0	0	0	0	0	0	0	0	1	0	1	1	0	1	1	1	1	0	1	1	0	0	0	0	0	0	0	0	0
SRR12396377	0	0	0	0	0	0	0	0	0	0	0	0	0	0	0	1	0	0	0	0	0	0	0	0	0	0	0	0	1	0	1	1	0	1	1	1	1	0	1	1	0	0	0	0	0	0	0	0	0
SRR12486553	0	0	0	0	0	0	0	0	0	0	0	0	0	0	0	0	0	0	0	0	0	0	0	0	0	0	0	0	1	0	1	1	0	1	1	1	1	0	1	1	0	0	0	0	0	0	0	0	0
SRR12694696	0	0	0	0	0	0	0	0	0	0	0	0	0	0	1	0	0	0	0	0	0	0	0	0	0	0	0	0	1	0	1	1	0	1	1	1	1	0	1	1	0	0	0	0	0	0	0	0	0
SRR12768411	0	0	0	0	0	0	0	0	0	0	0	0	0	0	0	0	0	0	0	0	0	0	0	0	0	0	0	0	1	0	1	1	0	1	1	1	1	0	1	1	0	0	0	0	0	0	0	0	0
SRR12885484	0	0	0	0	0	0	0	0	0	0	0	0	0	0	0	0	0	0	0	0	0	0	0	0	0	0	0	0	1	0	1	1	0	1	1	1	1	0	1	1	0	0	0	0	0	0	0	0	0
SRR12982443	0	0	0	0	0	0	0	0	0	0	0	0	0	0	0	0	0	0	0	0	0	0	0	0	0	0	0	0	1	0	1	1	0	1	1	1	1	0	1	1	0	0	0	0	0	0	0	0	0
SRR12991886	0	0	0	0	0	0	0	0	0	0	0	0	0	0	0	0	0	0	0	0	0	0	0	0	0	0	0	0	1	0	1	1	0	1	1	1	1	0	1	1	0	0	0	0	0	0	0	0	0
SRR12993411	0	0	0	0	0	0	0	0	0	0	0	0	0	0	0	0	0	0	0	0	0	0	0	0	0	0	0	0	1	0	1	1	0	1	1	1	1	0	1	1	0	0	0	0	0	0	0	0	0
SRR12993412	0	0	0	0	0	0	0	0	0	0	0	0	0	0	0	0	0	0	0	0	0	0	0	0	0	0	0	0	1	0	1	1	0	1	1	1	1	0	1	1	0	0	0	0	0	0	0	0	0
SRR13017785	0	0	0	0	0	0	0	0	0	0	0	0	0	0	0	0	0	0	0	0	0	0	0	0	0	0	0	0	1	0	1	1	0	1	1	1	1	0	1	1	0	0	0	0	0	0	0	0	0
SRR13068951	0	0	0	0	0	0	0	0	0	0	0	0	0	0	0	0	0	0	0	0	0	0	0	0	0	0	0	0	1	0	1	1	0	1	1	1	1	0	1	1	0	0	0	0	0	0	0	0	0
SRR13198889	0	0	0	0	0	0	0	0	0	0	0	0	0	0	0	0	0	0	0	0	0	0	0	0	0	0	0	0	1	0	1	1	0	1	1	1	1	0	1	1	0	0	0	0	0	0	0	0	0
SRR13202877	0	0	0	0	0	0	0	0	0	0	0	0	0	0	0	0	0	0	0	0	0	0	0	0	0	0	0	0	1	0	1	1	0	1	1	1	1	0	1	1	0	0	0	0	0	0	0	0	0
SRR13330746	0	0	0	0	0	0	0	0	0	0	0	0	0	0	0	0	0	0	0	0	0	0	0	0	0	0	0	0	1	0	1	1	0	1	1	1	1	0	1	1	0	0	0	0	0	0	0	0	0
SRR13389131	0	0	0	0	0	0	0	0	0	0	0	0	0	0	0	0	0	0	0	0	0	0	0	0	0	0	0	0	1	0	1	1	0	1	1	1	1	0	1	1	0	0	0	0	0	0	0	0	0
SRR13430525	0	0	0	0	0	0	0	0	0	0	0	0	0	0	0	0	0	0	0	0	0	0	0	0	0	0	0	0	1	0	1	1	0	1	1	1	1	0	1	1	0	0	0	0	0	0	0	0	0
SRR13670680	0	0	0	0	0	0	0	0	0	0	0	0	0	0	0	0	0	0	0	0	0	0	0	0	0	0	0	0	1	0	1	1	0	1	1	1	1	0	1	1	0	0	0	0	0	0	0	0	0
SRR13763221	0	0	0	0	0	0	0	0	0	0	0	0	0	0	0	0	0	0	0	0	0	0	0	0	0	0	0	0	1	0	1	1	0	1	1	1	1	0	1	1	0	0	0	0	0	0	0	0	0
SRR13998236	0	0	0	0	0	0	0	0	0	0	0	0	0	0	0	0	0	0	0	0	0	0	0	0	0	0	0	0	1	0	1	1	0	1	1	1	1	0	1	1	0	0	0	0	0	0	0	0	0
SRR14049373	0	0	0	0	0	0	0	0	0	0	0	0	0	0	0	0	0	0	0	0	0	0	0	0	0	0	0	0	1	0	1	1	0	1	1	1	1	0	1	1	0	0	0	0	0	0	0	0	0
SRR14054423	0	0	0	0	0	0	0	0	0	0	0	0	0	0	0	0	0	0	0	0	0	0	0	0	0	0	0	0	1	0	1	1	0	1	1	1	1	0	1	1	0	0	0	0	0	0	0	0	0
SRR14136834	0	0	0	0	0	0	0	0	0	0	0	0	0	0	0	0	0	0	0	0	0	0	0	0	0	0	0	0	1	0	1	1	0	1	1	1	1	0	1	1	0	0	0	0	0	0	0	0	0
SRR14198891	0	0	0	0	0	0	0	0	0	0	0	0	0	0	0	0	0	0	0	0	0	0	0	0	0	0	0	0	1	0	1	1	0	1	1	1	1	0	1	1	0	0	0	0	0	0	0	0	0
SRR14284280	0	0	0	0	0	0	0	0	0	0	0	0	0	0	0	0	0	0	0	0	0	0	0	0	0	0	0	0	1	0	1	1	0	1	1	1	1	0	1	1	0	0	0	0	0	0	0	0	0
SRR14416699	0	0	0	0	0	0	0	0	0	0	0	0	0	0	0	0	0	0	0	0	0	0	0	0	0	0	0	0	1	0	1	1	0	1	1	1	1	1	1	1	0	0	0	0	0	0	0	0	0
SRR14792254	0	1	0	0	0	0	1	0	0	0	0	0	0	0	0	0	0	0	0	0	0	0	0	0	0	0	0	0	1	0	1	1	0	1	1	1	1	0	1	1	0	0	0	0	0	0	0	0	0
SRR15107855	0	0	0	0	0	0	0	0	0	0	0	0	0	0	0	0	0	0	0	0	0	0	0	0	0	0	0	0	1	0	1	1	0	1	1	1	1	0	1	1	0	0	0	0	0	0	0	0	0
SRR15178465	0	0	0	0	0	0	0	0	0	0	0	0	0	0	0	0	0	0	0	0	0	0	0	0	0	0	0	0	1	0	1	1	0	1	1	1	1	0	1	1	0	0	0	0	0	0	0	0	0
SRR15309259	0	0	0	0	0	0	0	0	0	0	0	0	0	0	0	0	0	0	0	0	0	0	0	0	0	0	0	0	1	0	1	1	0	1	1	1	1	0	1	1	0	0	0	0	0	0	0	0	0
SRR15345402	0	0	0	0	0	0	0	0	0	0	0	0	0	0	0	0	0	0	0	0	0	0	0	0	0	0	0	0	1	0	1	1	0	1	1	1	1	0	1	1	0	0	0	0	0	0	0	0	0
SRR15361966	0	0	0	0	0	0	0	0	0	0	0	0	0	0	0	0	0	0	0	0	0	0	0	0	0	0	0	0	1	0	1	1	0	1	1	1	1	0	1	1	0	0	0	0	0	0	0	0	0
SRR15676035	0	0	0	0	0	0	0	0	0	0	0	0	0	0	0	0	0	0	0	0	0	0	0	0	0	0	0	0	1	0	1	1	0	1	1	1	1	0	1	1	0	0	0	0	0	0	0	0	0
SRR16028389	0	0	0	0	0	0	0	0	0	0	0	0	0	0	0	0	0	0	0	0	0	0	0	0	0	0	0	0	1	0	1	1	0	1	1	1	1	0	1	1	0	0	0	0	0	0	0	0	0
SRR16118911	0	0	0	0	0	0	0	0	0	0	0	0	0	0	0	0	0	0	0	0	0	0	0	0	0	0	0	0	1	0	1	1	0	1	1	1	1	0	1	1	0	0	0	0	0	0	0	0	0
SRR16195414	0	0	0	0	0	0	0	0	0	0	0	0	0	0	0	0	0	0	0	0	0	0	0	0	0	0	0	0	1	0	1	1	0	1	1	1	1	0	1	1	0	0	0	0	0	0	0	0	0
SRR16311898	0	0	0	0	0	0	0	0	0	0	0	0	0	0	0	0	0	0	0	0	0	0	0	0	0	0	0	0	1	0	1	1	0	1	1	1	1	0	1	1	0	0	0	0	0	0	0	0	0
SRR16573788	0	0	0	0	0	0	0	0	0	0	0	0	0	0	0	0	0	0	0	0	0	0	0	0	0	0	0	0	1	0	1	1	0	1	1	1	1	0	1	1	0	0	0	0	0	0	0	0	0
SRR17487585	0	0	0	0	0	0	0	0	0	0	0	0	0	0	0	0	0	0	0	0	0	0	0	0	0	0	0	0	1	0	1	1	0	1	1	1	1	0	1	1	0	0	0	0	0	0	0	0	0
SRR17646392	0	0	0	0	0	0	0	0	0	0	0	0	0	0	0	0	0	0	0	0	0	0	0	0	0	0	0	0	1	0	1	1	0	1	1	1	1	0	1	1	0	0	0	0	0	0	0	0	0
SRR17655922	0	0	0	0	0	0	0	0	0	0	0	0	0	0	0	0	0	0	0	0	0	0	0	0	0	0	0	0	1	0	1	1	0	1	1	1	1	0	1	1	0	0	0	0	0	0	0	0	0
SRR17783235	0	0	1	0	0	0	0	0	0	1	0	0	0	0	0	0	0	0	0	0	0	0	0	0	0	0	0	0	1	0	1	1	0	1	1	1	1	0	1	1	0	0	0	0	0	0	0	0	0
SRR20081752	0	0	0	0	0	0	0	0	0	0	0	0	0	0	0	0	0	0	0	0	0	0	0	0	0	0	0	0	1	0	1	1	0	1	1	1	1	0	1	1	0	0	0	0	0	0	0	0	0
SRR26462823	0	0	0	0	0	0	0	0	0	0	0	0	0	0	0	0	0	0	0	0	0	0	0	0	0	0	0	0	1	0	1	1	1	1	1	1	1	0	1	1	0	0	0	0	0	0	0	0	0
SRR26463119	0	0	0	0	0	0	0	0	0	0	0	0	0	0	0	0	0	0	0	0	0	0	0	0	0	0	0	0	1	0	1	1	0	1	1	1	1	0	1	1	0	0	0	0	0	0	0	0	0
SRR26463154	0	0	0	0	0	0	0	0	0	0	0	0	0	0	0	0	0	0	0	0	0	0	0	0	0	0	0	0	1	0	1	1	1	1	1	1	1	0	1	1	0	0	0	0	0	0	0	0	0
SRR26463253	0	0	0	0	0	0	0	0	0	0	0	0	0	0	0	0	0	0	0	0	0	0	0	0	0	0	0	0	1	0	1	1	0	1	1	1	1	0	1	1	0	0	0	0	0	0	0	0	0
SRR26463308	0	0	0	0	0	0	0	0	0	0	0	0	0	0	0	0	0	0	0	0	0	0	0	0	0	0	0	0	1	0	1	1	1	1	1	1	1	0	1	1	0	0	0	0	0	0	0	0	0
SRR26463517	0	0	0	0	0	0	0	0	0	0	0	0	0	0	0	0	0	0	0	0	0	0	0	0	0	0	0	0	1	0	1	1	0	1	1	1	1	0	1	1	0	0	0	0	0	0	0	0	0
SRR26463626	0	0	0	0	0	0	0	0	0	0	0	0	0	0	0	0	0	0	0	0	0	0	0	0	0	0	0	1	1	0	1	1	1	1	1	1	1	0	1	1	0	0	0	0	0	0	0	0	0
SRR29046041	0	0	0	0	0	0	0	0	0	0	0	0	0	0	0	0	0	0	0	0	0	0	0	0	0	0	0	0	1	0	1	1	1	1	1	1	1	0	1	1	0	0	0	0	0	0	0	0	0
SRR29047289	0	0	0	0	0	0	0	0	0	0	0	0	0	0	0	0	0	0	0	0	0	0	0	0	0	0	0	0	1	0	1	1	0	1	1	1	1	0	1	1	0	0	0	0	0	0	0	0	0
SRR6879232	0	0	0	0	0	0	0	0	0	0	0	0	0	0	0	0	0	0	0	0	0	0	0	0	0	0	0	0	1	0	1	1	0	1	1	1	1	0	1	1	0	0	0	0	0	0	0	0	0
SRR6956008	0	0	0	0	0	0	0	0	0	0	0	0	0	0	0	0	0	0	0	0	0	0	0	0	0	0	0	0	1	0	1	1	0	1	1	1	1	0	1	1	0	0	0	0	0	0	0	0	0
SRR7049841	0	0	0	0	0	0	0	0	0	0	0	0	0	0	0	0	0	0	0	0	0	0	0	0	0	0	0	0	1	0	1	1	0	1	1	1	1	0	1	1	0	0	0	0	0	0	0	0	0
SRR7458580	0	0	0	0	0	0	0	0	0	0	0	0	0	0	0	0	0	0	0	0	0	0	0	0	0	0	0	0	1	0	1	1	0	1	1	1	1	0	1	1	0	0	0	0	0	0	0	0	0
SRR7879481	0	0	0	0	0	0	0	0	0	0	0	0	0	0	0	0	0	0	0	0	0	0	0	0	0	0	0	0	1	0	1	1	0	1	1	1	1	0	1	1	0	0	0	0	0	0	0	0	0
SRR7895433	0	0	0	0	0	0	0	0	0	0	0	0	0	0	0	0	0	0	0	0	0	0	0	0	0	0	0	0	1	0	1	1	0	1	1	1	1	0	1	1	0	0	0	0	0	0	0	0	0
SRR7911512	0	0	0	0	0	0	0	0	0	0	0	0	0	0	0	1	0	0	0	0	0	0	0	0	0	0	0	0	1	0	1	1	0	1	1	1	1	0	1	1	0	0	0	0	0	0	0	0	0
SRR8081020	0	0	0	0	0	0	0	0	0	0	0	0	0	0	0	0	0	0	0	0	0	0	0	0	0	0	0	0	1	0	1	1	0	1	1	1	1	0	1	1	0	0	0	0	0	0	0	0	0
SRR8142782	0	0	0	0	0	0	0	0	0	0	0	0	0	0	0	1	0	0	0	0	0	0	0	0	0	0	0	0	1	0	1	1	0	1	1	1	1	0	1	1	0	0	0	0	0	0	0	0	0
SRR8169729	0	0	0	0	0	0	0	0	0	0	0	0	0	0	0	0	0	0	0	0	0	0	0	0	0	0	0	0	1	0	1	1	0	1	1	1	1	0	1	1	0	0	0	0	0	0	0	0	0
SRR8182584	0	0	0	0	0	0	0	0	0	0	0	0	0	0	0	0	0	0	0	0	0	0	0	0	0	0	0	0	1	0	1	1	0	1	1	1	1	0	1	1	0	0	0	0	0	0	0	0	0
SRR8206103	0	0	0	0	0	0	0	0	0	0	0	0	0	0	0	0	0	0	0	0	0	0	0	0	0	0	0	0	1	0	1	1	0	1	1	1	1	0	1	1	0	0	0	0	0	0	0	0	0
SRR8249905	0	0	0	0	0	0	0	0	0	0	0	0	0	0	0	0	0	0	0	0	0	0	0	0	0	0	0	0	1	0	1	1	0	1	0	1	1	0	1	1	0	0	0	0	0	0	0	0	0
SRR8272655	0	0	0	0	0	0	0	0	0	0	0	0	0	0	0	0	0	0	0	0	0	0	0	0	0	0	0	0	1	0	1	1	0	1	1	1	1	0	1	1	0	0	0	0	0	0	0	0	0
SRR8283312	0	0	0	0	0	0	0	0	0	0	0	0	0	0	0	0	0	0	0	0	0	0	0	0	0	0	0	0	1	0	1	1	0	1	1	1	1	0	1	1	0	0	0	0	0	0	0	0	0
SRR8445064	0	0	0	0	0	0	0	0	0	0	0	0	0	0	0	0	0	0	0	0	0	0	0	0	0	0	0	0	1	0	1	1	0	1	1	1	1	0	1	1	0	0	0	0	0	0	0	0	0
SRR8490845	0	0	0	0	0	0	0	0	0	0	0	0	0	0	0	0	0	0	0	0	0	0	0	0	0	0	0	0	1	0	1	1	0	1	1	1	1	0	1	1	0	0	0	0	0	0	0	0	0
SRR8592460	0	0	0	0	0	0	0	0	0	0	0	0	0	0	0	0	0	0	0	0	0	0	0	0	0	0	0	0	1	0	1	1	0	1	1	1	1	0	1	1	0	0	0	0	0	0	0	0	0
SRR8707485	0	0	0	0	0	0	0	0	0	0	0	0	0	0	0	0	0	0	0	0	0	0	0	0	0	0	0	0	1	0	1	1	0	1	1	1	1	0	1	1	0	0	0	0	0	0	0	0	0
SRR8723144	0	0	0	0	0	0	0	0	0	0	0	0	0	0	0	0	0	0	0	0	0	0	0	0	0	0	0	0	1	0	1	1	0	1	1	1	1	0	1	1	1	1	1	1	1	1	1	1	1
SRR8795516	0	0	0	0	0	0	0	0	0	0	0	0	0	0	0	0	0	0	0	0	0	0	0	0	0	0	0	0	1	0	1	1	0	1	1	1	1	0	1	1	0	0	0	0	0	0	0	0	0
SRR8865080	0	0	0	0	0	0	0	0	0	0	0	0	0	0	0	0	0	0	0	0	0	0	0	0	0	0	0	0	1	0	1	1	0	1	1	1	1	0	1	1	0	0	0	0	0	0	0	0	0
SRR8997934	0	0	0	0	0	0	0	0	0	0	0	0	0	0	0	0	0	0	0	0	0	0	0	0	0	0	0	0	1	0	1	1	0	1	1	1	1	0	1	1	0	0	0	0	0	0	0	0	0
SRR9720406	0	0	0	0	0	0	0	0	0	0	0	0	0	0	0	0	0	0	0	0	0	0	0	0	0	0	0	0	1	0	1	1	0	1	1	1	1	0	1	1	0	0	0	0	0	0	0	0	0
† as described by Cohen et al, 2022
marker for pESI presence
[truncated: 40 more columns]
